# Supplementary material for: Identification and substrate prediction of new Fragaria x ananassa aquaporins and expression in different tissues and during strawberry fruit development
Source: Hortic Res. 2018 Apr 1;5:20. doi: 10.1038/s41438-018-0019-0 (PMC5880810; doi:10.1038/s41438-018-0019-0)
Supplement: Supplementary file 2 [file 41438_2018_19_MOESM2_ESM.txt]

Article title: Identification and substrate prediction of new Fragaria x ananassa aquaporins and expression in different tissues and during strawberry fruit development
Journal: Horticulture Research
Authors: Britt Merlaen, Ellen De Keyser and Marie-Christine Van Labeke
Corresponding author: Marie-Christine Van Labeke, Plant Production, Faculty of Bioscience Engineering, Ghent University, Coupure Links 653, 9000 Gent, Belgium Email: mariechristine.vanlabeke@ugent.be 
Supplementary file 2. Fasta file containing the six Strawberry Garden coding sequences

>FAN_iscf00260109.1.g00002.1
ATGGAGGCCAAGGAGGAAGATGTGAGCTTGGGAGCCAACAAGTACCCAGAGAGGCAGCCC
ATCGGAACCGCCGCTCAGAGCCAGGACGACGGCAAGGACTACAAGGAGCCTCCCCCGGCA
CCGCTCTTCGAGCCAGGCGAGCTGACGTCATGGTCGTTTTACAGGGCCGGGATCGCCGAG
TTCATCGCCACCTTTCTGTTTCTCTACATAACCGTCTTGACTGTGATGGGAGTCTTGAAG
GGTCCGACTAAGTGCCAAACCGTAGGTATTCAAGGGATCGCTTGGGCTTTTGGTGGTATG
ATCTTCGCCTTGGTTTACTGTACCGCCGGCATCTCAGGGGGTCACATAAACCCGGCTGTG
ACTTTCGGCCTTTTCTTGGCCAGGAAGCTGTCCTTGACTAGGGCGGTGTTCTACATCATC
ATGCAGACCCTTGGCGCCATAGCCGGAGCTGCCGTGGTGAAAGCTTTTGAGAACAAGAAC
CATTTCTTCGAGTTGAACGGTGGTGGCGCCAACAGTGTAGCCCATGGCTACACCAAGGGC
AGTGGTCTTGGTGCTGAAATTATTGGCACCTTTGTCCTTGTCTACACCGTCTTCTCCGCC
ACTGACGCCAAGCGTAGCGCCAGAGACTCCCATGTCCCGATTTTGGCCCCGTTGCCAATT
GGGTTCGCCGTGTTCTTGGTGCACTTGGCTACCATCCCCATTACCGGAACAGGTATTAAC
CCAGCTAGGAGTCTTGGTGCAGCCATCATCTACAACAAGAAGCATGCCTGGGATGACCAC
TGGATCTTTTGGGTTGGACCATTCATTGGTGCAGCACTTGCGGCTCTGTACCACGTCGTC
GTGATCAGGGCCATTCCTTTCAAGAATAAGTGA

>FAN_iscf00092258.1.g00001.1/partial
atggcgaaagacgttgaagttgccgagaggggttccttctcagccaaggactaccaggac
cctcctccagctccgctcttcgactcagttgagctgaccaaatggtcgttttacagagct
atcatagctgagttcattgctactcttctgtttctctacatcactgtgctgactgtgatc
gggtacaagtcccaaatcgacgccgacctcggcggcgacgcttgcggcggagttgggatt
cttggtattgcttgggcctttggaggcatgatcttcatccttgtttactgcactgccgga
atctcagggggtcacattaacccagctgtgacttttggactgttcttggctcggaaggtt
ttggcaccgcttccaattgggtttgctgtgttcatggttcacttggccaccatcccaatc
accggcactggtatcaaccccgcaagaagtcttggagctgcagttatctatgacaagaag
aaagcgtgggatgaccagtggatcttctgggttggaccctttatcggtgcagcaattgca
gccttctaccaccaattcatcttgagagcaggagctgttaaagcgctcgg

>FAN_iscf00029827.1.g00001.1
atgccgcagccatatcgtagatatgagtttgggagggccgacgaggccacccaccccgac
tccatcagagctactttagccgagttcattgccaccttcatctttgtctttgctggggaa
ggctctatcctcgctcttgggaaaatttacaaggacaaagacacatcagtggctgagttg
atagctatagctctagcacatgcatttgctctcttttcggccatctcagccagcattaac
atctctggtggccatgtcaatcctgctagaactgtggggttcaacgtcgcccctggtgtt
ggcgagtggcatgggctagtactagagattgtgatgacatttggtttagtttacaccgta
tatgctacagccattgatcctaagaggggtagcttgggaactatagcacctttggccata
gggttcattgttggtgcaaatatcttggtcggtggtccgtttgatggagcatccatgaac
ccggcaagggcatttggaccagcactggtagggtggagatggaagaaccactggatctac
tggcttggaccatttatagggggtggattggcaggtctcatatatgaatacatggtcata
ccaacagagcccccccacacccaccacactcaccagcccttggctcccgaggactactag

>FAN_iscf00145621.1.g00001.1 
atggcaaccaattttcacccccattcattctcctcttccgttccctcggggaaaatttac
aaggacagcgacacatcagtggctgagttgatagctatagctctagcacatgcgtttgct
ctcttttcggccatatcagccagcattaacatctctggtggccatgtcaatcctgctgta
acctttggggctcttattggtggaaggatttcggttgttcgcgccttttactactgggtg
gctcagctccttggggctattgtggcttcccttctgctaaggcttgtcacaaatggcatg
agaactgtggggttcaacgtcgcctctggtgttggcgagtggcatgggctagtactagag
attgtgatgacatttggtttagtttacaccgtatatgctacagccattgatcctaagagg
ggtagcttgggaactatagcacctctggccatagggttcattgttggcgcaaatatcttg
gtcggcggtccgtttgatggagcatccatgaacccggcaagggcatttggaccagcactg
gtagggtggagatggaagaaccactggatctactggcttggaccatttatagggggtgga
ttggcaggtctcatctatgaatacatggtcataccaacagagcccccccacacccaccac
actcaccagcccttggctcccgaggactactag
 

>FAN_iscf00096115.1.g00001.1
atggtgaagattgcttttggtagctttggtgactctttcagtgtttgctccctcaagtct
tacctagctgagttcatcgccacccttcttttcgtgtttgctggcgttggctctgccatc
gcttatgataagctgactacagatgcagctttagaccctgccggcctagtcgcggtggcc
gtagcccatgcatttgctctgtttgtgggggtctccgtcgcagcaaacatctccggtggc
catttgaacccggctgtcactttcggattggctgttggaggtaacatcaccatcctaacc
ggcattttctactggattgctcaactcttgggctccatcgtcgcttgcttcctcctcaag
tttgtcaccagcgagagtgtgccaacccatggacttgcctctggtgtaggagctattgaa
ggagtcgtgtttgaaatcatcataacctttggtctggtctacactgtgtatgccacagcc
gctgaccccaagaagggctcacttgggaccatagcacctattgcaatagggttcattgtt
ggtgccaatatcctagcggccggaccgttcagcggtggatctatgaatccagctcgctca
tttggcccggccgttgttagcggaaacttcgctgacaactggatctattgggttggcccg
atagttggtggaggtttggctggcctagtctatggtgacattttcattggatgctactcc
ccagtaccagtttctgaagattatgcctaa

>FAN_iscf00088732.1.g00001.1
atggtgaagattgcttttggtagctttggtgactctttcagtgtttgctccctcaagtct
tacctagctgagttcatcgccacccttcttttcgtgtttgctggcgttggctctgccatc
gcttatgataagctgactacagatgcagctttagaccctgccggcctagtcgcggtggcc
gtagcccatgcatttgctctgtttgtgggggtctccgtcgcagcaaacatctccggtggc
catttgaacccggctgtcacttttggattggctattggaggtaacatcaccatcctaacc
ggcattttctactggattgctcaactcttgggctccatcgtcgcttgcttcctcctcaag
tttgtcaccagcgagagtgtgccaacccatggacttgcctctggtgtaggagctattgaa
ggagttgtgtttgaaatcatcataacctttggtctggtctacactgtgtatgccacagcc
gctgaccccaagaagggctcacttgggaccatagcacctattgcaatagggttcattgtt
ggtgccaatatcctagcggccggaccgttcagcggtggatctatgaatccagctcgctca
tttggccctgccgttgttagcggaaacttcgctgacaactggatctattgggttggccca
ttagttggtggaggtttggctggcctagtctatggtggcattttcattggatgctactcc
ccagtaccagtttctgaagattatgcctaa
